# Supplementary material for: Analysis of Obesity among Malaysian University Students: A Combination Study with the Application of Bayesian Structural Equation Modelling and Pearson Correlation
Source: Int J Environ Res Public Health. 2019 Feb 10;16(3):492. doi: 10.3390/ijerph16030492 (PMC6388275; doi:10.3390/ijerph16030492)
Supplement: Supplementary file 1 [file ijerph-16-00492-s001.zip]

Archive with 3 entries (2 files):
- ijerph-386932-SI/
- ijerph-386932-SI/ijerph-386932-Supplementary Tables.docx
- ijerph-386932-SI/ijerph-386932-Text S1.docx
